# Supplementary material for: Comparison of 1-week and 2-week recall periods for caregiver-reported diarrhoeal illness in children, using nationally representative household surveys
Source: Int J Epidemiol. 2019 Mar 25;48(4):1228–39. doi: 10.1093/ije/dyz043 (PMC6693818; doi:10.1093/ije/dyz043)
Supplement: dyz043_Supplementary_Data [file dyz043_supplementary_data.zip]

Archive with 6 entries (5 files):
- dyz043-Suppl_data/
- dyz043-Suppl_data/Supplementary_Data2.do
- dyz043-Suppl_data/Supplementary_Data3.do
- dyz043-Suppl_data/Supplementary_Data4.do
- dyz043-Suppl_data/Supplementary_Data5.do
- dyz043-Suppl_data/Supplementary_Data1.do
