# Supplementary material for: Comparison of 1-week and 2-week recall periods for caregiver-reported diarrhoeal illness in children, using nationally representative household surveys
Source: Int J Epidemiol. 2019 Mar 25;48(4):1228–39. doi: 10.1093/ije/dyz043 (PMC6693818; doi:10.1093/ije/dyz043)
Supplement: dyz043_Supplementary_Data [file dyz043_supplementary_data.zip › dyz043-Suppl_data/Supplementary_Data2.do]

clear

cd
*Set directory to location of DHS data

log using "C:\Users\Katie\OneDrive - Johns Hopkins University\Documents\PhD work\DiarrheaRecall\DHS\DHSLogs", replace
******* D H S    D A T A    S E T U P ******************************************

********************************************************************************
********************************************************************************

*Clean variables to make compatible for merging
use CDKR61FL.dta
egen strata = concat(v024 v025), decode p(" ")
save CDKR61FL_new.dta, replace

use ETKR61FL.dta
egen strata = concat(v024 v025), decode p(" ")
save ETKR61FL_new.dta, replace

use GHKR72FL.dta
egen strata = concat(v024 v025), decode p(" ")
save GHKR72FL_new.dta, replace

use KEKR70FL.dta
egen strata = concat(v024 v025), decode p(" ")
save KEKR70FL_new.dta, replace

use UGKR60FL.dta
egen strata = concat(v024 v025), decode p(" ")
save UGKR60FL_new.dta, replace

*APPEND files together, only keeping relevant variables 
#delimit ;

append using CDKR61FL_new.dta ETKR61FL_new GHKR72FL_new KEKR70FL_new;
keep
caseid    
midx     
v000     
v001     
v002     
v003     
v004     
v005     
v006     
v007     
v008     
v009     
v010     
v011     
v012     
v016             
v020     
v021     
v022     
v023         
v025     
v026     
v027     
v028     
v029     
v030     
v031     
v032     
v034          
v101     
v102         
v106     
v107     
v113     
v115     
v116     
v127     
v128     
v129     
v130     
v131     
v133     
v134     
v135     
v136     
v137     
v138     
v139     
v140     
v141     
v149     
v150     
v151     
v152     
v153      
v155     
v160     
v190     
v191     
v437     
v438     
v439     
v440     
v462     
v465     
v466     
v467a    
b1       
b2       
b3       
b4       
b5       
b8       
b9       
b10      
b16      
m18      
m19      
m19a     
h11      
h11b     
h12a     
h12b     
h12c     
h12d     
h12e     
h12f     
h12g     
h12h     
h12i     
h12j     
h12k     
h12l     
h12m     
h12n     
h12o     
h12p     
h12q     
h12r     
h12s     
h12t     
h12u     
h12v     
h12w     
h12x     
h12y     
h12z     
h13      
h13b     
h14      
h15      
h15a     
h15b     
h15c     
h15d     
h15e     
h15f     
h15g     
h15h     
h15i     
h15j     
h15k     
h15l     
h15m     
h20      
h21a     
h21      
h44a     
h44b     
h44c     
hwidx    
hw1      
hw2      
hw3      
hw4      
sdist    
s105     
s106
strata    
seduc; 

#delimit cr

save DHS_appended, replace 

use DHS_appended

*Create a numeric strata value
egen strata_new = group(strata)

*Create age in months variable

generate mage=v008-b3

*Convert country var to numeric
generate country_num=v000

replace country_num="1" if v000=="CD6"
replace country_num="2" if v000=="ET6"
replace country_num="3" if v000=="GH6"
replace country_num="4" if v000=="KE6"
replace country_num="5" if v000=="UG6"

destring country_num, replace
label define countries 1 "CDR" 2 "ET" 3 "GH" 4 "KE" 5 "UG" 
label values country_num countries

*Clean missings/ "I don't knows" in diarrhea
mdesc h11
drop if h11==8
drop if h11==9
drop if h11==.

*Make "yes" response for diarrhea = 1
recode h11 2=1

********************************************************************************
*Create DRINKING WATER Classes

/*Classification scheme
11  piped into dwelling
12  piped to yard/plot
13  public tap/standpipe
14  piped from the neighbor
21  tube well or borehole
22  borehole in yard/plot
23  public borehole
31  protected well
32  unprotected well
33  protected well/spring in yard/plot
34  protected public well/spring
35  unprotected well/spring in yard/plot
36  unprotected public well/spring
41  protected spring
42  unprotected spring
43  river/dam/lake/ponds/stream/canal/irrigation channel
44  river/stream
45  pond/lake
46  dam 
51  rainwater
61  tanker truck
62  cart with small tank
71  bottled water
72 "Sachet water"
96  other
97  not a dejure resident
99  
.  

Improved: 11, 12, 13, 14, 21, 22, 23, 31, 33, 34, 41, 51, 61, 62, 71, 72
Unimproved: 32, 35, 36, 42, 43, 44, 45, 46
Missing: 96, 97, 99, .

On 12/29/2017, changed the definition for improved to align with new JMP
definitions. Tanker truck, cart, bottled water and sachet water are now classified 
as improved.

Old DO file had the categories flipped
*/

generate drinking_class=v113
recode drinking_class 32 35 36 42 43 44 45 46=0 11 12 13 14 21 22 23 31 33 34 41 51 61 62 71 72=1  96 97 99=.
label define dw 0 "Unimproved" 1 "Improved"
label values drinking_class dw

/******************************************************************************
S A N I T A T I O N    C L A S S 
*******************************************************************************/

/*Classification scheme
11  flush to piped sewer system
12  flush to septic tank
13  flush to pit latrine
14  flush to somewhere else
15  flush, don't know where
21  ventilated improved pit latrine (vip)
22  pit latrine with slab
23  pit latrine without slab/open pit
24  uncovered pit latrine no slab
25  uncovered pit latrine with slab
31  no facility/bush/field
41  composting toilet
42  bucket toilet
43  hanging toilet/latrine
44  ecosan
96  other
97  not a dejure resident
99  
  .  

Open 31
Unimproved 14 23 24 42 43
Improved 11 12 13 15 21 22 25 41 44
Missing 96 97 99

*/

generate san_class=v116
recode san_class 31=1 14 23 24 42 43=2 11 12 13 15 21 22 25 41 44=4 96 97 99=.
label define san 1 "Open Defecation" 2 "Unimproved" 3 "Shared"  4 "Improved" 
label values san_class san

recode v160 2=1 7 9=.
replace san_class=3 if v160==1 & san_class==4

/*Need to switch sanitation classification reference so that it matches drinking
water classification. Open defecation will be reference group*/


/*******************************************************************************
T I M E    T O    W A T E R 
*******************************************************************************/
*Recode Time to Water variable to remove missings/ don't knows and clean up "on site" responses
*996 is on site, so recoded as 0, 997, 998 and 999 are "not a resident" and "don't know"
recode v115 996=0 997 998 999=.

/*******************************************************************************
Recode child feces variables to match PMA
*******************************************************************************/

replace v465=. if v465==96
replace v465=. if v465==99

generate child_feces_use_toilet = v465==1 if v465 < .
generate child_feces_dispose_toilet = v465==2 if v465 < .
generate child_feces_dispose_drainditch = v465==3 if v465 < .
generate child_feces_garbage = v465==4 if v465 < .
generate child_feces_bury = v465==5 if v465 < .
generate child_feces_leave = v465==9 if v465 < .

/*******************************************************************************
C R E A T E    HH ID
*******************************************************************************/
*Create a unique household ID for each variable based on country, cluster and HH#

egen HHID = concat(v000 v001 v002), decode p(" ")


save DHSfinal_V3, replace

log close


********************************************************************************
