# Supplementary material for: Comparison of 1-week and 2-week recall periods for caregiver-reported diarrhoeal illness in children, using nationally representative household surveys
Source: Int J Epidemiol. 2019 Mar 25;48(4):1228–39. doi: 10.1093/ije/dyz043 (PMC6693818; doi:10.1093/ije/dyz043)
Supplement: dyz043_Supplementary_Data [file dyz043_supplementary_data.zip › dyz043-Suppl_data/Supplementary_Data3.do]

clear

cd 
*Set directory to location of cleaned data

log using "DataAnalysiswt.log", replace

use 
*Use final data file created from PMA2020 setup

********************************************************************************
** Weighting and Survey Set **

gen wgt=FQweight

svyset [pw=wgt], psu(EA_ID) strata(strata_new) singleunit(certainty)


********************************************************************************
** CRUDE PREVALENCE **

svy: tabulate diarrhea

svy: mean diarrhea

** PREVALENCE BY OTHER DESCRIPTORS **

svy: mean diarrhea, over(country_num)

svy: mean diarrhea, over(main_drinking_class)
svy: mean diarrhea, over(sanitation_main_class)


** HOUSEHOLD AND EA UNIT **

svy: logit diarrhea id, or

svy: logit diarrhea EA_ID, or

*TAB VALUES*

tab country diarrhea, column
tab ur diarrhea, column
tab wealthquintile diarrhea, column
tab school diarrhea, column chi2

tabulate diarrhea, summarize (num_HH_members)
ttest num_HH_members, by (diarrhea)

tabulate diarrhea, summarize (anychildren)
ttest anychildren, by (diarrhea)

tabulate diarrhea, summarize (mage)
ttest mage, by (diarrhea)

tabulate diarrhea, summarize (yage)
ttest yage, by (diarrhea)

tab main_drinking_class diarrhea, column chi2
tab sanitation_main_class diarrhea, column chi2
tab water_reliability_index diarrhea, column chi2

tab diarrhea child_feces_burn, row
tab diarrhea child_feces_burn, row chi2

tab diarrhea child_feces_bury, row 
tab diarrhea child_feces_bury, row chi2

tab diarrhea child_feces_latrine_used, row 
tab diarrhea child_feces_latrine_used, row chi2

tab diarrhea child_feces_latrine_disposal, row
tab diarrhea child_feces_latrine_disposal, row chi2

tab diarrhea child_feces_garbage, row 
tab diarrhea child_feces_garbage, row chi2

tab diarrhea child_feces_leave, row
tab diarrhea child_feces_leave, row chi2

tab diarrhea child_feces_manure, row  
tab diarrhea child_feces_manure, row  chi2

tab diarrhea child_feces_waste_water, row  
tab diarrhea child_feces_waste_water, row chi2


tab handwashing_place_con diarrhea, column chi2

/*******************************************************************************
M I S S I N G S
*******************************************************************************/

*Feces disposal & Missing eval

mdesc country
tab country, missing

mdesc ur
tab ur, missing

mdesc wealthquintile
tab wealthquintile, missing

mdesc school
tab school, missing

mdesc num_HH_members

mdesc anychildren

mdesc mage

mdesc main_drinking_class
tab main_drinking_class, missing

mdesc water_reliability_index
tab water_reliability_index, missing

mdesc sanitation_main_class
tab sanitation_main_class, missing

mdesc child_feces_latrine_used diarrhea
mdesc child_feces_latrine_disposal diarrhea
mdesc child_feces_waste_water diarrhea
mdesc child_feces_garbage diarrhea
mdesc child_feces_bury diarrhea
mdesc child_feces_leave diarrhea

tab child_feces_latrine_used diarrhea, missing chi2
tab child_feces_latrine_disposal diarrhea, missing chi2
tab child_feces_waste_water diarrhea, missing chi2
tab child_feces_garbage diarrhea, missing chi2
tab child_feces_bury diarrhea, missing chi2
tab child_feces_leave diarrhea, missing chi2

mdesc handwashing_place_con
tab handwashing_place_con diarrhea, missing 

/********************************************************************************
S I N G L E    L O G I S T I C    R E G R E S S I O N    M O D E L S
*******************************************************************************/
erase PMA.csv 
eststo clear
*Set up to output results to csv file

*COUNTRY 
codebook country_num
svy: logit diarrhea ib1.country_num, or
esttab using PMA.csv, append eform cells("b(fmt(a2) nostar) p ci") plain parentheses

*EDUCATION
codebook school
svy: logit diarrhea ib0.school, or
esttab using PMA.csv, append eform cells("b(fmt(a2) nostar) p ci") plain parentheses

*URBAN OR RURAL
codebook ur
svy: logit diarrhea ur, or
esttab using PMA.csv, append eform cells("b(fmt(a2) nostar) p ci") plain parentheses

*WEALTH QUINTILE
codebook wealthquintile
svy: logit diarrhea ib1.wealthquintile , or
esttab using PMA.csv, append eform cells("b(fmt(a2) nostar) p ci") plain parentheses

*NUMBER OF HOUSEHOLD MEMBERS
codebook num_HH_members
svy: logit diarrhea num_HH_members , or
esttab using PMA.csv, append eform cells("b(fmt(a2) nostar) p ci") plain parentheses

*CHILDREN IN HOUSEHOLD
codebook anychildren
svy: logit diarrhea anychildren, or
esttab using PMA.csv, append eform cells("b(fmt(a2) nostar) p ci") plain parentheses

*AGE IN MONTHS
codebook mage
svy: logit diarrhea mage, or
esttab using PMA.csv, append eform cells("b(fmt(a2) nostar) p ci") plain parentheses

/*******************************************************************************
       A G E     S P L I N E S
*******************************************************************************/

mkspline  mageS1 6 mageS2 12 mageS3 18 mageS4 24 mageS5 = mage
svy: logit diarrhea mageS1 mageS2 mageS3 mageS4 mageS5, or

*Fit without splines
quietly svy: logit diarrhea mage
estat gof


*Fit with splines
quietly svy: logit diarrhea mageS1 mageS2 mageS3 mageS4 mageS5
estat gof


svy: logit diarrhea mageS1 mageS2 mageS3 mageS4 mageS5
esttab using PMA.csv, append eform cells("b(fmt(a2) nostar) p ci") plain parentheses
********************************************************************************

*DRINKING WATER SOURCE
codebook main_drinking_class
svy: logit diarrhea ib0.main_drinking_class, or
esttab using PMA.csv, append eform cells("b(fmt(a2) nostar) p ci") plain parentheses

*MAIN SANITATION 
codebook sanitation_main_rc sanitation_main_class
svy: logit diarrhea ib1.sanitation_main_class, or
esttab using PMA.csv, append eform cells("b(fmt(a2) nostar) p ci") plain parentheses

*WATER REALIABILITY 
codebook water_reliability_index
svy: logit diarrhea ib1.water_reliability_index, or
esttab using PMA.csv, append eform cells("b(fmt(a2) nostar) p ci") plain parentheses

*CHILD FECES DISPOSAL
codebook child_feces_burn child_feces_bury child_feces_garbage child_feces_latrine_disposal child_feces_waste_water child_feces_latrine_used child_feces_leave child_feces_manure

svy: logit diarrhea child_feces_burn, or 
esttab using PMA.csv, append eform cells("b(fmt(a2) nostar) p ci") plain parentheses

svy: logit diarrhea child_feces_bury, or
esttab using PMA.csv, append eform cells("b(fmt(a2) nostar) p ci") plain parentheses

svy: logit diarrhea child_feces_garbage, or
esttab using PMA.csv, append eform cells("b(fmt(a2) nostar) p ci") plain parentheses

svy: logit diarrhea child_feces_latrine_disposal, or
esttab using PMA.csv, append eform cells("b(fmt(a2) nostar) p ci") plain parentheses
 
svy: logit diarrhea child_feces_waste_water, or
esttab using PMA.csv, append eform cells("b(fmt(a2) nostar) p ci") plain parentheses

svy: logit diarrhea child_feces_latrine_used, or
esttab using PMA.csv, append eform cells("b(fmt(a2) nostar) p ci") plain parentheses

svy: logit diarrhea child_feces_leave, or
esttab using PMA.csv, append eform cells("b(fmt(a2) nostar) p ci") plain parentheses

svy: logit diarrhea child_feces_manure, or
esttab using PMA.csv, append eform cells("b(fmt(a2) nostar) p ci") plain parentheses

*HANDWASHING
codebook handwashing_place_cont
svy: logit diarrhea ib0.handwashing_place_cont, or
esttab using PMA.csv, append eform cells("b(fmt(a2) nostar) p ci") plain parentheses

eststo clear

/*******************************************************************************
  M O D E L   B U I L D I N G   
*******************************************************************************/
*Forward/ backward done on unweighted data (cannot do model building with surveyset)

*FORWARD MODEL BUILDING
*Dropped country variable due to collinearity, received error: 
*xi: sw, pr(0.05): logistic diarrhea (i.country_num) (i.school) ur (i.wealthquintile) num_HH_members anychildren (i.main_drinking_class) (i.sanitation_main_class) (i.water_reliability_index) child_feces_burn child_feces_bury child_feces_garbage child_feces_latrine_disposal child_feces_waste_water child_feces_latrine_used child_feces_leave child_feces_manure (i.handwashing_place_cont)
*"between-term collinearity, variable _Icountry_n_4 r459);"

*FORWARD MODEL BUILDING
xi: sw, pe(0.05): logistic diarrhea (i.school) ur (i.wealthquintile) num_HH_members anychildren mage (i.main_drinking_class) (i.sanitation_main_class) (i.water_reliability_index) child_feces_burn child_feces_bury child_feces_garbage child_feces_latrine_disposal child_feces_waste_water child_feces_latrine_used child_feces_leave child_feces_manure (i.handwashing_place_cont)

swaic, model

*BACKWARD MODEL BUILDING

xi: sw, pr(0.05): logistic diarrhea (i.school) ur (i.wealthquintile) num_HH_members anychildren mage (i.main_drinking_class) (i.sanitation_main_class) (i.water_reliability_index) child_feces_burn child_feces_bury child_feces_garbage child_feces_latrine_disposal child_feces_waste_water child_feces_latrine_used child_feces_leave child_feces_manure (i.handwashing_place_cont)

swaic, back model


/********************************************************************************
 F I N A L   P R O T O T Y P E   M O D E L
*******************************************************************************/
*Raw final model, nothing removed
*Use: school, wealth, number household members, age in months, sanitation class, water reliability, child feces disposal: garbage, waste water, child uses latrine and manure, handwashing place
eststo clear

svy: logit diarrhea i.school i.wealthquintile num_HH_members mage i.sanitation_main_class i.water_reliability_index child_feces_garbage child_feces_waste_water child_feces_latrine_used child_feces_manure i.handwashing_place_cont, or
eststo m2
estat gof
linktest

/**The Stata command linktest can be used to detect a specification error, and it
 is issued after the logit or logistic command. The idea behind linktest is that
 if the model is properly specified, one should not be able to find any 
 additional predictors that are statistically significant except by chance. 
 After the regression command (in our case, logit or logistic), linktest uses 
 the linear predicted value (_hat) and linear predicted value squared (_hatsq) 
 as the predictors to rebuild the model. The variable _hat should be a 
 statistically significant predictor, since it is the predicted value from the
 model. This will be the case unless the model is completely misspecified. On 
 the other hand, if our model is properly specified, variable _hatsq shouldn�t
 have much predictive power except by chance. Therefore, if _hatsq is 
 significant, then the linktest is significant. This usually means that either 
 we have omitted relevant variable(s) or our link function 
 is not correctly specified.
 more info: https://stats.idre.ucla.edu/stata/webbooks/logistic/chapter3/lesson-3-logistic-regression-diagnostics/
 **/
 
*Model without feces_manure
svy: logit diarrhea i.school i.wealthquintile num_HH_members mage i.sanitation_main_class i.water_reliability_index child_feces_garbage child_feces_waste_water child_feces_latrine_used i.handwashing_place_cont, or
eststo m3
estat gof

*Model without feces_latrine_used & feces_manure
svy: logit diarrhea i.school i.wealthquintile num_HH_members mage i.sanitation_main_class i.water_reliability_index child_feces_garbage child_feces_waste_water i.handwashing_place_cont, or
eststo m4
estat gof

*Model with age splines, without feces_manure
svy: logit diarrhea i.school i.wealthquintile num_HH_members mageS1 mageS2 mageS3 mageS4 mageS5 i.sanitation_main_class i.water_reliability_index child_feces_garbage child_feces_waste_water child_feces_latrine_used i.handwashing_place_cont, or
eststo m5
estat gof

*Add country
svy: logit diarrhea i.country_num num_HH_members i.wealthquintile i.school mageS1 mageS2 mageS3 mageS4 mageS5 i.water_reliability_index i.sanitation_main_class child_feces_latrine_used child_feces_garbage child_feces_waste_water i.handwashing_place_cont, or
eststo m1
estat gof

esttab m1 m2 m3 m4 m5 using PMAcomp.csv, replace eform cells("b(fmt(a2) nostar) ci p") plain parentheses

/*******************************************************************************
C H E C K    R E S I D U A L S
*******************************************************************************/

*Final model
svy: logit diarrhea i.country_num num_HH_members i.wealthquintile i.school mageS1 mageS2 mageS3 mageS4 mageS5 i.water_reliability_index i.sanitation_main_class child_feces_latrine_used child_feces_garbage child_feces_waste_water i.handwashing_place_cont, or
predict pr_diarrhea if e(sample), pr
glm diarrhea i.country_num num_HH_members i.wealthquintile i.school mageS1 mageS2 mageS3 mageS4 mageS5 i.water_reliability_index i.sanitation_main_class child_feces_latrine_used child_feces_garbage child_feces_waste_water i.handwashing_place_cont [pw=wgt], fam(binomial) link(logit) eform
predict dev if e(sample), dev
lowess dev pr_diarrhea
twoway scatter wgt dev
twoway scatter dev wgt


/*******************************************************************************
G R A P H S 
*******************************************************************************/

*Diarrhea Prevalence by Age
egen mean = mean(diarrhea), by(mage)
egen tag = tag(mage)
twoway (scatter mean mage if tag)


log close
