# Supplementary material for: Comparison of 1-week and 2-week recall periods for caregiver-reported diarrhoeal illness in children, using nationally representative household surveys
Source: Int J Epidemiol. 2019 Mar 25;48(4):1228–39. doi: 10.1093/ije/dyz043 (PMC6693818; doi:10.1093/ije/dyz043)
Supplement: dyz043_Supplementary_Data [file dyz043_supplementary_data.zip › dyz043-Suppl_data/Supplementary_Data4.do]

clear

cd
*Set directory to location of cleaned PMA2020 and DHS data

log using "Combined.log", replace

use 
*Use DHS final data file


/*******************************************************************************
D H S    S E T U P 
*******************************************************************************/

*Create a dataset veriable for analysis, 1 will indicate DHS, 0 will indicate PMA

generate data_id=1

*Set up survey info

gen wgt=v005/1000000

save DHScombine, replace 

/******************************************************************************
P M A   S E T U P 
********************************************************************************/

use 
*Use final PMA2020 data file

*Create a dataset variable for analysis, 1 will indicate DHS, 0 will indicate PMA

generate data_id=0

*Set up survey info

gen wgt=FQweight

*Need to recode school so the two datasets match, make higher education [4] the 3rd category and vocational [3] the 4th
recode school 4=3 3=4


save PMAcombine, replace

/*******************************************************************************
A P P E N D
********************************************************************************/

clear

#delimit ;
append using DHScombine PMAcombine;
keep 
data_id
wgt
EA_ID
strata_new
country_num
diarrhea
ur
school
mage
wealthquintile
num_HH_members
anychildren
main_drinking_class
sanitation_main_class
child_feces_latrine_used
child_feces_latrine_disposal
child_feces_waste_water
child_feces_garbage 
child_feces_bury
child_feces_leave
handwashing_place_con
water_reliability_index
time_to_water;

#delimit cr

label define data_id 0 "PMA" 1 "DHS"
label values data_id data_id

save DiarrheaRecall_Combine, replace

/*******************************************************************************
A N A L Y S I S   &   G R A P H S
*******************************************************************************/
clear
cd 
*Set directory to location with combined file

use DiarrheaRecall_Combine

svyset [pw=wgt], psu(EA_ID) strata(strata_new) singleunit(certainty)
mkspline  mageS1 6 mageS2 12 mageS3 18 mageS4 24 mageS5 = mage

*Model for PMA
**Final PMA model, without handwashing variable
svy: logit diarrhea i.country_num num_HH_members i.wealthquintile i.school mageS1 mageS2 mageS3 mageS4 mageS5 i.water_reliability_index i.sanitation_main_class child_feces_latrine_used child_feces_garbage child_feces_waste_water if data_id==0, or
estimates store PMA
*Model for DHS
quietly svy: logit diarrhea i.country_num num_HH_members i.wealthquintile i.school mageS1 mageS2 mageS3 mageS4 mageS5 time_to_water i.sanitation_main_class child_feces_latrine_used child_feces_garbage child_feces_waste_water if data_id==1, or
estimates store DHS

#delimit ;
coefplot
(PMA, offset (.2) label("One-Week Recall (PMA2020)") mcolor(black) msize(.9) ciopts(lcolor(black) lwidth(thin)))
(DHS, offset (-.2) label("Two-Week Recall (DHS)") mcolor(gs7) msize(.9) ciopts(lcolor(gs11) lwidth(thin))),
coeflabels(1.country_num="Democratic Republic of the Congo (REF)" 2.country_num="Ethiopia" 
3.country_num="Ghana" 4.country_num="Kenya" 5.country_num="Uganda"
0.school="None (REF)" 1.school="Primary" 2.school="Secondary" 3.school="University/ Higher" 
4.school="Vocational{sup:a}" 1.wealthquintile="Poorest (REF)" 2.wealthquintile="Poorer" 3.wealthquintile="Middle" 
4.wealthquintile="Richer" 5.wealthquintile="Richest"
num_HH_members="Number of Household Members" mageS1="0-5" 
mageS2="6-11" mageS3="12-17" mageS4="18-23" mageS5=">=24" 
1.sanitation_main_class="Open Defecation (REF)" 2.sanitation_main_class="Unimproved" 
3.sanitation_main_class="Shared" 4.sanitation_main_class="Improved, not shared"
child_feces_latrine_used="Child uses latrine" 
child_feces_garbage="Garbage" child_feces_waste_water="Waste water", 
notick wrap(40) labsize(tiny) labgap(2)) 
groups(1.country_num 2.country_num 3.country_num 4.country_num 5.country_num="Country" 
1.wealthquintile 2.wealthquintile 3.wealthquintile 4.wealthquintile 5.wealthquintile="Wealth Quintile" 
0.school 1.school 2.school 3.school 4.school="Highest Education"
mageS1 mageS2 mageS3 mageS4 mageS5="Child's Age (months)"
1.sanitation_main_class 2.sanitation_main_class 3.sanitation_main_class 4.sanitation_main_class="Main Sanitation Classification"
child_feces_latrine_used child_feces_garbage child_feces_waste_water="Child Feces Disposal", labsize(tiny) wrap(14))
eform drop(_cons || time_to_water || 1.country_num || 2.country_num || 3.country_num || 4.country_num || 5.country_num ||
0.school || 1.school || 2.school || 3.school || 4.school ||
1.water_reliability_index || 2.water_reliability_index || 3.water_reliability_index) xscale(log range(.5 2)) omitted baselevel
xtitle("Odds Ratio", size(vsmall)) xlabel(, labsize(vsmall))
legend (size(vsmall))
xline(1, lcolor(black) lwidth(thin) lpattern(dash))
;

#delimit cr
graph save 

graph export 
