# Supplementary material for: Comparison of 1-week and 2-week recall periods for caregiver-reported diarrhoeal illness in children, using nationally representative household surveys
Source: Int J Epidemiol. 2019 Mar 25;48(4):1228–39. doi: 10.1093/ije/dyz043 (PMC6693818; doi:10.1093/ije/dyz043)
Supplement: dyz043_Supplementary_Data [file dyz043_supplementary_data.zip › dyz043-Suppl_data/Supplementary_Data5.do]

clear

cd 
*Set directory to location of DHS final, clean data

use DHSfinal

*******************************************************************************
*WEIGHTS

gen wgt=v005/1000000

svyset [pw=wgt], psu(EA_ID) strata(strata_new) singleunit(certainty)

*******************************************************************************
** CRUDE PREVALENCE **

svy: mean diarrhea

** PREVALENCE BY INDICATORS **

svy: mean diarrhea, over(country_num)
svy: mean diarrhea, over (ur)
svy: mean diarrhea, over (wealthquintile)
svy: mean diarrhea, over (school)
svy: mean diarrhea, over(main_drinking_class)
svy: mean diarrhea, over(sanitation_main_class)


*Number of individual households
codebook HHID

*******************************************************************************
** TABLE 1 VALUES**
**Make Female = 0, Male already = 1
recode b4 2=0

* "Table 1" Values **
svy: tab diarrhea

svy: tab country_num
svy: tab ur 
svy: mean num_HH_members
svy: mean anychildren
svy: tab wealthquintile 
svy: tab school
svy: tab b4
svy: mean mage
svy: tab main_drinking_class
svy: mean time_to_water
svy: tab sanitation_main_class
svy: tab child_feces_bury, percent
svy: tab child_feces_latrine_used, percent
svy: tab child_feces_latrine_disposal, percent
svy: tab child_feces_garbage, percent
svy: tab child_feces_leave, percent
svy: tab child_feces_waste_water, percent


*CRUDE FREQUENCIES OF DIARRHEA

*Total crude diarrhea prevalence
tab diarrhea

*Country
tab country_num diarrhea, chi2 row

*Urban v. Rural
tab ur diarrhea, chi2 row

*Num Household Members
tabulate diarrhea, summarize (num_HH_members)
ttest num_HH_members, by (diarrhea)

*Number of children
tabulate diarrhea, summarize (anychildren)
ttest anychildren, by (diarrhea)

*Wealth Quintile
tab wealthquintile diarrhea, chi2 row 

*Education
tab school diarrhea, chi2 row

*Child's sex
tab b4 diarrhea, chi2 row

*Child's age
tabulate diarrhea, summarize (mage)
ttest mage, by (diarrhea)

*Drinking Water Source
tab main_drinking_class diarrhea, chi2 row

*Time to get water
tabulate diarrhea, summarize (time_to_water)
ttest time_to_water, by (diarrhea)

*Sanitation Class
tab sanitation_main_class diarrhea, chi2 row


/*******************************************************************************
M I S S I N G S
*******************************************************************************/

*Country
mdesc country_num 

*Urban v. Rural
mdesc ur

*Education
mdesc school

*Wealth Quintile
mdesc wealthquintile 

*Num Household Members
mdesc num_HH_members

*Number of children
mdesc anychildren

*Child's sex
mdesc b4 

*Child's age
mdesc mage

*Drinking Water Source
mdesc main_drinking_class

*Sanitation Class
mdesc sanitation_main_class 

*Time to get water
mdesc time_to_water


*Feces disposal & Missing eval
tab v465 diarrhea, missing 
tab v465 ur, missing 
tab v465 main_drinking_class, missing column
tab v465 sanitation_main_class, missing
tab v465 wealthquintile, missing
tab v465 school, missing 
tabulate v465, summarize (num_HH_members) missing
tabulate v465, summarize (anychildren) missing
tabulate v465, summarize (mage) missing
tabulate v465, summarize (time_to_water) missing

mdesc child_feces_latrine_used
mdesc child_feces_latrine_disposal
mdesc child_feces_waste_water
mdesc child_feces_garbage
mdesc child_feces_bury
mdesc child_feces_leave

tab child_feces_latrine_used diarrhea, missing chi2
tab child_feces_latrine_used diarrhea, chi2

tab child_feces_latrine_disposal diarrhea, missing chi2
tab child_feces_latrine_disposal diarrhea, chi2

tab child_feces_waste_water diarrhea, missing chi2
tab child_feces_waste_water diarrhea, chi2

tab child_feces_garbage diarrhea, missing chi2
tab child_feces_garbage diarrhea, chi2

tab child_feces_bury diarrhea, missing chi2
tab child_feces_bury diarrhea, chi2

tab child_feces_leave diarrhea, missing chi2
tab child_feces_leave diarrhea, chi2

*****Compare Missing and Not ***********************************************

*MISSING

tab diarrhea if v465==.

tab country_num if v465==.

*Urban v. Rural
tab ur if v465==.

*Education
tab school if v465==.

*Wealth Quintile
tab wealthquintile if v465==.

*Num Household Members
summarize num_HH_members if v465==.

*Number of children
summarize anychildren if v465==.

*Child's sex
tab b4 if v465==.

*Child's age
summarize mage if v465==.

*Drinking Water Source
tab main_drinking_class if v465==.

*Sanitation Class
tab sanitation_main_class if v465==.

*Time to get water
summarize time_to_water if v465==.

**NOT MISSING

tab diarrhea if v465!=.

tab country_num if v465!=.

*Urban v. Rural
tab ur if v465!=.

*Education
tab school if v465!=.

*Wealth Quintile
tab wealthquintile if v465!=.

*Num Household Members
summarize num_HH_members if v465!=.

*Number of children
summarize anychildren if v465!=.

*Child's sex
tab b4 if v465!=.

*Child's age
summarize mage if v465!=.

*Drinking Water Source
tab main_drinking_class if v465!=.

*Sanitation Class
tab sanitation_main_class if v465!=.

*Time to get water
summarize time_to_water if v465!=.


/********************************************************************************
S I N G L E    L O G I S T I C    R E G R E S S I O N    M O D E L S
*******************************************************************************/
erase DHScrude.csv 
eststo clear

*Country
svy: logit diarrhea ib1.country_num, or
esttab using DHScrude.csv, append eform label cells("b(fmt(a2) nostar) ci p") plain 

*Urban v. Rural
svy: logit diarrhea ur, or
esttab using DHScrude.csv, append eform label cells("b(fmt(a2) nostar) ci p") plain 

*Education
svy: logit diarrhea ib0.school, or
esttab using DHScrude.csv, append eform label cells("b(fmt(a2) nostar) ci p") plain 

*Wealth Quintile
svy: logit diarrhea ib1.wealthquintile, or
esttab using DHScrude.csv, append eform label cells("b(fmt(a2) nostar) ci p") plain 

*Num Household Members
svy: logit diarrhea num_HH_members, or
esttab using DHScrude.csv, append eform label cells("b(fmt(a2) nostar) ci p") plain 

*Number of children
svy: logit diarrhea anychildren, or
esttab using DHScrude.csv, append eform label cells("b(fmt(a2) nostar) ci p") plain 

*Child's gender
svy: logit diarrhea b4, or
esttab using DHScrude.csv, append eform label cells("b(fmt(a2) nostar) ci p") plain 

*Child's age
svy: logit diarrhea mage, or
esttab using DHScrude.csv, append eform label cells("b(fmt(a2) nostar) ci p") plain 

/*******************************************************************************
       A G E     S P L I N E S
*******************************************************************************/

mkspline  mageS1 6 mageS2 12 mageS3 18 mageS4 24 mageS5 = mage
svy: logit diarrhea mageS1 mageS2 mageS3 mageS4 mageS5, or


********************************************************************************

*Drinking Water Source
svy: logit diarrhea ib0.main_drinking_class, or
esttab using DHScrude.csv, append eform label cells("b(fmt(a2) nostar) ci p") plain 

*Sanitation Class
svy: logit diarrhea ib1.sanitation_main_class, or
esttab using DHScrude.csv, append eform label cells("b(fmt(a2) nostar) ci p") plain 

*Time to get water
svy: logit diarrhea time_to_water, or
esttab using DHScrude.csv, append eform label cells("b(fmt(a2) nostar) ci p") plain 

*Feces disposal
svy: logit diarrhea child_feces_latrine_used, or
esttab using DHScrude.csv, append eform cells("b(fmt(a2) nostar) ci p") plain 

svy: logit diarrhea child_feces_latrine_disposal, or
esttab using DHScrude.csv, append eform cells("b(fmt(a2) nostar) ci p") plain 

svy: logit diarrhea child_feces_waste_water, or
esttab using DHScrude.csv, append eform cells("b(fmt(a2) nostar) ci p") plain 

svy: logit diarrhea child_feces_garbage, or 
esttab using DHScrude.csv, append eform cells("b(fmt(a2) nostar) ci p") plain 

svy: logit diarrhea child_feces_bury, or
esttab using DHScrude.csv, append eform cells("b(fmt(a2) nostar) ci p") plain 

svy: logit diarrhea child_feces_leave, or
esttab using DHScrude.csv, append eform cells("b(fmt(a2) nostar) ci p") plain 

/*******************************************************************************
  M O D E L   B U I L D I N G   
*******************************************************************************/
*FORWARD MODEL BUILDING
*Child_feces_bury was dropped due to multicollinearity, as was country in order to match PMA

*FORWARD MODEL BUILDING
xi: sw, pe(0.05): logistic diarrhea i.school ur i.wealthquintile num_HH_members anychildren mage i.main_drinking_class i.sanitation_main_class time_to_water child_feces_latrine_used child_feces_latrine_disposal child_feces_waste_water child_feces_garbage child_feces_leave
swaic, model

*BACKWARD MODEL BUILDING
xi: sw, pr(0.05): logistic diarrhea i.school ur i.wealthquintile num_HH_members anychildren mage i.main_drinking_class i.sanitation_main_class time_to_water child_feces_latrine_used child_feces_latrine_disposal child_feces_waste_water child_feces_garbage child_feces_leave
swaic, back model


*FORWARD

quietly logit diarrhea i.school i5.wealthquintile mage i.main_drinking_class i.sanitation_main_class time_to_water child_feces_latrine_used child_feces_waste_water child_feces_garbage
estat ic

*FORWARD based on AIC
quietly logit diarrhea i.school i.wealthquintile mage i.main_drinking_class child_feces_waste_water child_feces_garbage
estat ic

*BACKWARD
quietly logit diarrhea i.school i5.wealthquintile mage i.main_drinking_class i.sanitation_main_class time_to_water child_feces_latrine_used child_feces_waste_water child_feces_garbage
estat ic

*BACKWARD based on AIC
quietly logit diarrhea i.school i.wealthquintile i.main_drinking_class i.sanitation_main_class time_to_water 
estat ic


/********************************************************************************
 F I N A L   P R O T O T Y P E   M O D E L (from  model  building)
*******************************************************************************/
*Raw final model based purely on forward/ backward results, nothing removed or added
*Use: school, wealth quintile 5, age in months with splines, drinking class, sanitation class, child feces disposal: use toilet, drain/ ditch, garbage
eststo clear

svy: logit diarrhea i.school i5.wealthquintile mageS1 mageS2 mageS3 mageS4 mageS5 i.main_drinking_class i.sanitation_main_class time_to_water child_feces_latrine_used child_feces_waste_water child_feces_garbage, or
eststo m2
estat gof
linktest

/*******************************************************************************
O T H E R   M O D E L S
*******************************************************************************/

**ALL WEALTH CATEGORIES*********************************************************
svy: logit diarrhea i.school i.wealthquintile mageS1 mageS2 mageS3 mageS4 mageS5 i.main_drinking_class i.sanitation_main_class time_to_water child_feces_latrine_used child_feces_waste_water child_feces_garbage, or
eststo m3
estat gof
linktest


**REMOVE DRINKING WATER, ALL WEALTH CATEGORIES**********************************
svy: logit diarrhea i.school i.wealthquintile mageS1 mageS2 mageS3 mageS4 mageS5 i.sanitation_main_class time_to_water child_feces_latrine_used child_feces_waste_water child_feces_garbage, or
eststo m4
estat gof
linktest 


**MATCH PMA*********************************************************************
svy: logit diarrhea i.school i.wealthquintile num_HH_members mageS1 mageS2 mageS3 mageS4 mageS5 i.sanitation_main_class child_feces_latrine_used child_feces_waste_water child_feces_garbage, or
eststo m5
estat gof
linktest 


**MATCH PMA ADD COUNTRY*********************************************************
svy: logit diarrhea i.country_num num_HH_members i.wealthquintile i.school mageS1 mageS2 mageS3 mageS4 mageS5 i.sanitation_main_class child_feces_latrine_used child_feces_garbage child_feces_waste_water, or
eststo m1
estat gof
linktest 


**PMA ADD COUNTRY, and Time to Water*********************************************************
svy: logit diarrhea i.country_num i.school i.wealthquintile num_HH_members time_to_water mageS1 mageS2 mageS3 mageS4 mageS5 i.sanitation_main_class child_feces_latrine_used child_feces_waste_water child_feces_garbage, or
eststo m6
estat gof
esttab using DHScrude.csv, append eform label cells("b(fmt(a2) nostar) ci p") plain 
linktest 


**MATCH PMA ADD COUNTRY, Add Drinking Water*********************************************************
svy: logit diarrhea i.country_num i.school i.wealthquintile num_HH_members mageS1 mageS2 mageS3 mageS4 mageS5 i.sanitation_main_class i.main_drinking_class child_feces_latrine_used child_feces_waste_water child_feces_garbage, or
eststo m7
estat gof
linktest 

esttab m1 m2 m3 m4 m5 m6 m7 using DHScomp.csv, replace eform label cells("b(fmt(a2) nostar) ci p") plain parentheses
