# Supplementary material for: Comparison of 1-week and 2-week recall periods for caregiver-reported diarrhoeal illness in children, using nationally representative household surveys
Source: Int J Epidemiol. 2019 Mar 25;48(4):1228–39. doi: 10.1093/ije/dyz043 (PMC6693818; doi:10.1093/ije/dyz043)
Supplement: dyz043_Supplementary_Data [file dyz043_supplementary_data.zip › dyz043-Suppl_data/Supplementary_Data1.do]

clear

cd 
*Set directory to location of raw PMA data*

log 
******* P M A    D A T A    S E T U P ******************************************

/*************
Clean GHR3
*************/
use PMA2014_GHR3_HHQFQ_v1_23Dec2016.dta, clear

** FECES VAR **
gen child_feces_burn = regexm(child_feces_1_mult,"burn") | regexm(child_feces_2_mult,"burn") | regexm(child_feces_3_mult,"burn") | regexm(child_feces_4_mult,"burn") | regexm(child_feces_5_mult,"burn") | regexm(child_feces_6_mult,"burn") | regexm(child_feces_7_mult,"burn")
replace child_feces_burn = . if missing(child_feces_1_mult) 

gen child_feces_bury = regexm(child_feces_1_mult,"bury") | regexm(child_feces_2_mult,"bury") | regexm(child_feces_3_mult,"bury") | regexm(child_feces_4_mult,"bury") | regexm(child_feces_5_mult,"bury") | regexm(child_feces_6_mult,"bury") | regexm(child_feces_7_mult,"bury")
replace child_feces_bury = . if missing(child_feces_1_mult) 

gen child_feces_garbage = regexm(child_feces_1_mult,"garbage") | regexm(child_feces_2_mult,"garbage") | regexm(child_feces_3_mult,"garbage") | regexm(child_feces_4_mult,"garbage") | regexm(child_feces_5_mult,"garbage") | regexm(child_feces_6_mult,"garbage") | regexm(child_feces_7_mult,"garbage")
replace child_feces_garbage = . if missing(child_feces_1_mult) 

gen child_feces_latrine_disposal = regexm(child_feces_1_mult,"latrine_disposal") | regexm(child_feces_2_mult,"latrine_disposal") | regexm(child_feces_3_mult,"latrine_disposal") | regexm(child_feces_4_mult,"latrine_disposal") | regexm(child_feces_5_mult,"latrine_disposal") | regexm(child_feces_6_mult,"latrine_disposal") | regexm(child_feces_7_mult,"latrine_disposal")
replace child_feces_latrine_disposal = . if missing(child_feces_1_mult) 

gen child_feces_waste_water = regexm(child_feces_1_mult,"waste_water") | regexm(child_feces_2_mult,"waste_water") | regexm(child_feces_3_mult,"waste_water") | regexm(child_feces_4_mult,"waste_water") | regexm(child_feces_5_mult,"waste_water") | regexm(child_feces_6_mult,"waste_water") | regexm(child_feces_7_mult,"waste_water")
replace child_feces_waste_water = . if missing(child_feces_1_mult) 

gen child_feces_latrine_used = regexm(child_feces_1_mult,"latrine_used") | regexm(child_feces_2_mult,"latrine_used") | regexm(child_feces_3_mult,"latrine_used") | regexm(child_feces_4_mult,"latrine_used") | regexm(child_feces_5_mult,"latrine_used") | regexm(child_feces_6_mult,"latrine_used") | regexm(child_feces_7_mult,"latrine_used")
replace child_feces_latrine_used = . if missing(child_feces_1_mult) 

gen child_feces_leave = regexm(child_feces_1_mult,"leave") | regexm(child_feces_2_mult,"leave") | regexm(child_feces_3_mult,"leave") | regexm(child_feces_4_mult,"leave") | regexm(child_feces_5_mult,"leave") | regexm(child_feces_6_mult,"leave") | regexm(child_feces_7_mult,"leave")
replace child_feces_leave = . if missing(child_feces_1_mult) 

gen child_feces_manure = regexm(child_feces_1_mult,"manure") | regexm(child_feces_2_mult,"manure") | regexm(child_feces_3_mult,"manure") | regexm(child_feces_4_mult,"manure") | regexm(child_feces_5_mult,"manure") | regexm(child_feces_6_mult,"manure") | regexm(child_feces_7_mult,"manure")
replace child_feces_manure = . if missing(child_feces_1_mult) 

** Education **

recode school 2=2 2=3
label define new_school -99 "No response" -88 "Don't know" 0 "Never" 1 "Primary" 2 "Secondary" 3 "Vocational" 4 "Higher_University"
label values school new_school

save PMA2014_GHR3_HHQFQ_v1_23Dec2016_recodewt.dta, replace

/***********
Clean CDR Kinshasa
************/

** DESTRING **
use PMA2015_CDR4_Kinshasa_HHQFQ_v1_2Jan2017.dta, clear
destring anychildren, replace

*Create Strata*

gen strata = "Kinshasa-1"

**Feces Variable**
*Use egen to create new variable coded as 1 or 0, then assume that if child_feces_1 is missing, then all feces are missing and replace each feces variable with appropriate missing values
egen child_feces_burn = anymatch(child_feces_1 child_feces_2 child_feces_3 child_feces_4 child_feces_5), values (1)  
replace child_feces_burn = . if missing(child_feces_1) 

egen child_feces_bury = anymatch(child_feces_1 child_feces_2 child_feces_3 child_feces_4 child_feces_5), values (2) 
replace child_feces_bury = . if missing(child_feces_1)

egen child_feces_garbage = anymatch(child_feces_1 child_feces_2 child_feces_3 child_feces_4 child_feces_5), values (3) 
replace child_feces_garbage = . if missing(child_feces_1)

egen child_feces_latrine_disposal = anymatch(child_feces_1 child_feces_2 child_feces_3 child_feces_4 child_feces_5), values (4) 
replace child_feces_latrine_disposal = . if missing(child_feces_1)

egen child_feces_waste_water = anymatch(child_feces_1 child_feces_2 child_feces_3 child_feces_4 child_feces_5), values (8) 
replace child_feces_waste_water = . if missing(child_feces_1)

egen child_feces_latrine_used = anymatch(child_feces_1 child_feces_2 child_feces_3 child_feces_4 child_feces_5), values (5) 
replace child_feces_latrine_used = . if missing(child_feces_1)

egen child_feces_leave = anymatch(child_feces_1 child_feces_2 child_feces_3 child_feces_4 child_feces_5), values (6) 
replace child_feces_leave = . if missing(child_feces_1)

egen child_feces_manure = anymatch(child_feces_1 child_feces_2 child_feces_3 child_feces_4 child_feces_5), values (7) 
replace child_feces_manure = . if missing(child_feces_1)


** Education **

recode school 3=4
label define new_school -99 "No response" -88 "Don't know" 0 "Never" 1 "Primary" 2 "Secondary" 3 "Vocational" 4 "Higher_University"
label values school new_school

save PMA2015_CDR4_Kinshasa_HHQFQ_v1_2Jan2017_recodewt.dta, replace
/***********
Clean CDR Kongo
************/

** DESTRING **

use PMA2015_CDR4_KongoCentral_HHQFQ_v1_2Jan2017.dta, clear
destring anychildren, replace

*Create strata"

gen strata = "Kongo-1"

** Education **

recode school 3=4
label define new_school -99 "No response" -88 "Don't know" 0 "Never" 1 "Primary" 2 "Secondary" 3 "Vocational" 4 "Higher_University"
label values school new_school

**Feces Variable**
*Use egen to create new variable coded as 1 or 0, then assume that if child_feces_1 is missing, then all feces are missing and replace each feces variable with appropriate missing values
egen child_feces_burn = anymatch(child_feces_1 child_feces_2 child_feces_3 child_feces_4 child_feces_5), values (1)  
replace child_feces_burn = . if missing(child_feces_1) 

egen child_feces_bury = anymatch(child_feces_1 child_feces_2 child_feces_3 child_feces_4 child_feces_5), values (2) 
replace child_feces_bury = . if missing(child_feces_1)

egen child_feces_garbage = anymatch(child_feces_1 child_feces_2 child_feces_3 child_feces_4 child_feces_5), values (3) 
replace child_feces_garbage = . if missing(child_feces_1)

egen child_feces_latrine_disposal = anymatch(child_feces_1 child_feces_2 child_feces_3 child_feces_4 child_feces_5), values (4) 
replace child_feces_latrine_disposal = . if missing(child_feces_1)

egen child_feces_waste_water = anymatch(child_feces_1 child_feces_2 child_feces_3 child_feces_4 child_feces_5), values (8) 
replace child_feces_waste_water = . if missing(child_feces_1)

egen child_feces_latrine_used = anymatch(child_feces_1 child_feces_2 child_feces_3 child_feces_4 child_feces_5), values (5) 
replace child_feces_latrine_used = . if missing(child_feces_1)

egen child_feces_leave = anymatch(child_feces_1 child_feces_2 child_feces_3 child_feces_4 child_feces_5), values (6) 
replace child_feces_leave = . if missing(child_feces_1)

egen child_feces_manure = anymatch(child_feces_1 child_feces_2 child_feces_3 child_feces_4 child_feces_5), values (7) 
replace child_feces_manure = . if missing(child_feces_1)


save PMA2015_CDR4_KongoCentral_HHQFQ_v1_2Jan2017_recodewt.dta, replace


/***********
Clean Kenya
************/

** DESTRING **
use PMA2015_KER4_HHQFQ_v1_24Jan2017.dta, clear

destring anychildren, replace

*Fix strata, needs to go from numerical to string*
decode strata, generate (strata_new)
drop strata
rename strata_new strata

** Education **

recode school 3=2 2=3 5=4
label define new_school -99 "No response" -88 "Don't know" 0 "Never" 1 "Primary" 2 "Secondary" 3 "Vocational" 4 "Higher_University"
label values school new_school

**Feces Variable**
*Use egen to create new variable coded as 1 or 0, then assume that if child_feces_1 is missing, then all feces are missing and replace each feces variable with appropriate missing values
egen child_feces_burn = anymatch(child_feces_1 child_feces_2 child_feces_3 child_feces_4), values (1)  
replace child_feces_burn = . if missing(child_feces_1) 

egen child_feces_bury = anymatch(child_feces_1 child_feces_2 child_feces_3 child_feces_4), values (2) 
replace child_feces_bury = . if missing(child_feces_1)

egen child_feces_garbage = anymatch(child_feces_1 child_feces_2 child_feces_3 child_feces_4), values (3) 
replace child_feces_garbage = . if missing(child_feces_1)

egen child_feces_latrine_disposal = anymatch(child_feces_1 child_feces_2 child_feces_3 child_feces_4), values (4) 
replace child_feces_latrine_disposal = . if missing(child_feces_1)

egen child_feces_waste_water = anymatch(child_feces_1 child_feces_2 child_feces_3 child_feces_4), values (8) 
replace child_feces_waste_water = . if missing(child_feces_1)

egen child_feces_latrine_used = anymatch(child_feces_1 child_feces_2 child_feces_3 child_feces_4), values (5) 
replace child_feces_latrine_used = . if missing(child_feces_1)

egen child_feces_leave = anymatch(child_feces_1 child_feces_2 child_feces_3 child_feces_4), values (6) 
replace child_feces_leave = . if missing(child_feces_1)

egen child_feces_manure = anymatch(child_feces_1 child_feces_2 child_feces_3 child_feces_4), values (7) 
replace child_feces_manure = . if missing(child_feces_1)

save PMA2015_KER4_HHQFQ_v1_24Jan2017_recodewt.dta, replace

/***********
Clean Ethiopia
************/

** CLEAN **
use PMA2016_ETR4_HHQFQ_v1_15Dec2016.dta, clear


** Education **

label define new_school -99 "No response" -88 "Don't know" 0 "Never" 1 "Primary" 2 "Secondary" 3 "Vocational" 4 "Higher_University"
label values school new_school

**Feces Variable**
*Use egen to create new variable coded as 1 or 0, then assume that if child_feces_1 is missing, then all feces are missing and replace each feces variable with appropriate missing values
egen child_feces_burn = anymatch(child_feces_1 child_feces_2 child_feces_3 child_feces_4 child_feces_5), values (1)  
replace child_feces_burn = . if missing(child_feces_1) 

egen child_feces_bury = anymatch(child_feces_1 child_feces_2 child_feces_3 child_feces_4 child_feces_5), values (2) 
replace child_feces_bury = . if missing(child_feces_1)

egen child_feces_garbage = anymatch(child_feces_1 child_feces_2 child_feces_3 child_feces_4 child_feces_5), values (3) 
replace child_feces_garbage = . if missing(child_feces_1)

egen child_feces_latrine_disposal = anymatch(child_feces_1 child_feces_2 child_feces_3 child_feces_4 child_feces_5), values (4) 
replace child_feces_latrine_disposal = . if missing(child_feces_1)

egen child_feces_waste_water = anymatch(child_feces_1 child_feces_2 child_feces_3 child_feces_4 child_feces_5), values (8) 
replace child_feces_waste_water = . if missing(child_feces_1)

egen child_feces_latrine_used = anymatch(child_feces_1 child_feces_2 child_feces_3 child_feces_4 child_feces_5), values (5) 
replace child_feces_latrine_used = . if missing(child_feces_1)

egen child_feces_leave = anymatch(child_feces_1 child_feces_2 child_feces_3 child_feces_4 child_feces_5), values (6) 
replace child_feces_leave = . if missing(child_feces_1)

egen child_feces_manure = anymatch(child_feces_1 child_feces_2 child_feces_3 child_feces_4 child_feces_5), values (7) 
replace child_feces_manure = . if missing(child_feces_1)

save PMA2016_ETR4_HHQFQ_v1_15Dec2016_recodewt.dta, replace

/***********
Clean Uganada
************/

** CLEAN **
use PMA2016_UGR4_HHQFQ_v1_29Dec2016.dta, clear

*Fix strata, needs to go from numerical to string*
decode strata, generate (strata_new)
drop strata
rename strata_new strata

** Education **

recode school 2=1 4=2 5=3 6=4
label define new_school -99 "No response" -88 "Don't know" 0 "Never" 1 "Primary" 2 "Secondary" 3 "Vocational" 4 "Higher_University"
label values school new_school

**Feces Variable**
*Use egen to create new variable coded as 1 or 0, then assume that if child_feces_1 is missing, then all feces are missing and replace each feces variable with appropriate missing values
egen child_feces_burn = anymatch(child_feces_1 child_feces_2 child_feces_3 child_feces_4 child_feces_5), values (1)  
replace child_feces_burn = . if missing(child_feces_1) 

egen child_feces_bury = anymatch(child_feces_1 child_feces_2 child_feces_3 child_feces_4 child_feces_5), values (2) 
replace child_feces_bury = . if missing(child_feces_1)

egen child_feces_garbage = anymatch(child_feces_1 child_feces_2 child_feces_3 child_feces_4 child_feces_5), values (3) 
replace child_feces_garbage = . if missing(child_feces_1)

egen child_feces_latrine_disposal = anymatch(child_feces_1 child_feces_2 child_feces_3 child_feces_4 child_feces_5), values (4) 
replace child_feces_latrine_disposal = . if missing(child_feces_1)

egen child_feces_waste_water = anymatch(child_feces_1 child_feces_2 child_feces_3 child_feces_4 child_feces_5), values (8) 
replace child_feces_waste_water = . if missing(child_feces_1)

egen child_feces_latrine_used = anymatch(child_feces_1 child_feces_2 child_feces_3 child_feces_4 child_feces_5), values (5) 
replace child_feces_latrine_used = . if missing(child_feces_1)

egen child_feces_leave = anymatch(child_feces_1 child_feces_2 child_feces_3 child_feces_4 child_feces_5), values (6) 
replace child_feces_leave = . if missing(child_feces_1)

egen child_feces_manure = anymatch(child_feces_1 child_feces_2 child_feces_3 child_feces_4 child_feces_5), values (7) 
replace child_feces_manure = . if missing(child_feces_1)


save PMA2016_UGR4_HHQFQ_v1_29Dec2016_recodewt.dta, replace


********************************************************************************
********************************************************************************

*APPEND files together, only keeping relevant variables 
clear
append using PMA2014_GHR3_HHQFQ_v1_23Dec2016_recodewt.dta PMA2015_CDR4_Kinshasa_HHQFQ_v1_2Jan2017_recodewt PMA2015_CDR4_KongoCentral_HHQFQ_v1_2Jan2017_recodewt PMA2015_KER4_HHQFQ_v1_24Jan2017_recodewt PMA2016_ETR4_HHQFQ_v1_15Dec2016_recodewt PMA2016_UGR4_HHQFQ_v1_29Dec2016_recodewt
keep country round times_visited metainstanceID metainstanceID system_dateSIF doi_correctedSIF region strata EA_ID ur structure household available electricity floor sexresp gender age marital_status relationship family_id usual_member eligible memberID num_HH_members heads handwashing_place_cont handwashing_place_show handwashing_place_obs handwashing_container_show handwashing_container_obs water_sources_all number_of_sources water_sources_main_drinking water_sources_main_other water_uses_1 water_seasonality_1 water_reliability_1 water_collection_rt_1 water_uses_2 water_seasonality_2 water_reliability_2 water_collection_rt_2 water_uses_3 water_seasonality_3 water_reliability_3 water_collection_rt_3 water_uses_4 water_seasonality_4 water_reliability_4 water_collection_rt_4 water_uses_5 water_seasonality_5 water_reliability_5 water_collection_rt_5 water_uses_6 water_seasonality_6 water_reliability_6 water_collection_rt_6 water_uses_7 water_seasonality_7 water_reliability_7 water_collection_rt_7 water_uses_8 water_seasonality_8 water_reliability_8 water_collection_rt_8 water_uses_9 water_seasonality_9 water_reliability_9 water_collection_rt_9 water_uses_10 water_seasonality_10 water_reliability_10 water_collection_rt_10 water_uses_11 water_seasonality_11 water_reliability_11 water_collection_rt_11 water_uses_12 water_seasonality_12 water_reliability_12 water_collection_rt_12 water_uses_13 water_seasonality_13 water_reliability_13 water_collection_rt_13 water_uses_14 water_seasonality_14 water_reliability_14 water_collection_rt_14 main_drinking_rc main_drinking_class garden sanitation_all sanitation_all_other number_of_sanitation sanitation_main sanitation_frequency_1 shared_san_1 shared_san_hh_1 sanitation_frequency_2 shared_san_2 shared_san_hh_2 sanitation_frequency_3 shared_san_3 shared_san_hh_3 sanitation_frequency_4 shared_san_4 shared_san_hh_4 sanitation_frequency_5 shared_san_5 shared_san_hh_5 sanitation_frequency_6 shared_san_6 shared_san_hh_6 sanitation_frequency_7 shared_san_7 shared_san_hh_7 sanitation_frequency_8 shared_san_8 shared_san_hh_8 sanitation_frequency_9 shared_san_9 shared_san_hh_9  sanitation_frequency_10 shared_san_10 shared_san_hh_10 sanitation_frequency_11 sanitation_frequency_12 sanitation_main_rc sanitation_main_class bush_use HHQ_result start startSIF end endSIF FQtimes_visited FQsystem_date FQsystem_dateSIF FQdoi_corrected FQdoi_correctedSIF FQavailable FQ_age school FQmarital_status marriage_history other_wives husband_cohabit_now pregnant anychildren diarrhea_1 diarrhea_2 diarrhea_3 diarrhea_4 diarrhea_5 diarrhea_6 diarrhea_7 child_birthday_1SIF child_birthday_2SIF child_birthday_3SIF child_birthday_4SIF child_birthday_5SIF child_birthday_6SIF child_birthday_7SIF FRS_result wealthquintile HHweight FQweight child_feces_burn child_feces_bury child_feces_garbage child_feces_latrine_disposal child_feces_waste_water child_feces_latrine_used child_feces_leave child_feces_manure

save AllCountrieswt, replace

********************************************************************************
*RESHAPE from wide to long based on child diarrhea

*Rename diarrhea & birthday variables to make them easier to work with
rename (diarrhea_1 diarrhea_2 diarrhea_3 diarrhea_4 diarrhea_5 diarrhea_6 diarrhea_7)(diarrhea1 diarrhea2 diarrhea3 diarrhea4 diarrhea5 diarrhea6 diarrhea7)   
rename (child_birthday_1SIF child_birthday_2SIF child_birthday_3SIF child_birthday_4SIF child_birthday_5SIF child_birthday_6SIF child_birthday_7SIF) (birthday1 birthday2 birthday3 birthday4 birthday5 birthday6 birthday7)

*Create a unique id value for each line so that reshape command works, this value ultimately represents the number of unique households
gen id=_n

*Reshape from wide to long based on diarrhea_# & child_birthday_# variables, gives each chaild their own row that retains household information and individual values for diarrhea & birthday, creates new variable called hh_child. So for house id 1, there will be a hh_cild 1-7, allows string variables
reshape long diarrhea birthday, i(id) j(child) string

*Remove if no response was given for diarrhea question, this should also remove rows that aren't actually children
drop if diarrhea==.
save Data_reshapedwt, replace

use Data_reshapedwt


/***************
INDICATOR 3:  Drinking Water Reliability (always available, intermittent/predictable, intermittent/unpredictable)
***************/

// generating an index for reliability of various DW sources
gen water_reliability_index=.
forval y=1/15 {
capture confirm var water_reliability_`y'
if _rc==0 {
replace water_reliability_index=water_reliability_`y' if water_sources_main_drinking == `y'
}
}
recode water_reliability_index -99=.
label define water_reliability 1 "Always" 2 "Intermittent (predictable)" 3 "Intermittent (unpredictable)"
label values water_reliability_index water_reliability


/****************
Convert Country to numerical
****************/

encode country, gen(country_num)

/****************
Add Urban/ Rural for DRC
****************/
replace ur=1 if ur==.

/****************
Generate Child 
****************/

*Create a month year variable for when the survey was recorded
gen mtimestamp = mofd(dofc(doi_correctedSIF))
format mtimestamp %tm

*Create a month year a variable for the child's age
gen mbirthday = mofd(dofc(birthday))

*Drop if birthday was missing (reported as January 2020)
replace mbirthday=. if mbirthday==720
format mbirthday %tm

*Create a variable for child's age in months
gen mage = mtimestamp - mbirthday

*Create variable for child's age in years
gen yage = floor(mage/12)
replace mage=. if mage <0
replace yage=. if yage<0

/*******************************************************************************
S A N I T A T I O N    C L A S S 
*******************************************************************************/

/*Need to switch sanitation classification reference so that it matches drinking
water classification. Open defecation will be reference group*/

recode sanitation_main_class 4=1 3=2 2=3 1=4
label define new_sanitation 1 "Open Defecation" 2 "Unimproved" 3 "Improved, Shared" 4 "Improved, Not Shared"
label values sanitation_main_class new_sanitation

/*******************************************************************************
R E C L A S S I F Y    D R I N K I N G   W A T E R
********************************************************************************/

*Mkae sure cart, truck, and sachet/ bottle water are coded as improved

replace main_drinking_class=1 if main_drinking_rc==10
replace main_drinking_class=1 if main_drinking_rc==7
replace main_drinking_class=1 if main_drinking_rc==12


/*******************************************************************************
M O R E   D A T A    S E T U P 
*******************************************************************************/
*EDUCATION
replace school=. if school==-99
replace school=. if school==-88

*HANDWASHING
replace handwashing_place_cont=. if handwashing_place_cont==-99
replace handwashing_place_cont=. if handwashing_place_cont==-88

*Create a numeric strata value
egen strata_new = group(strata)

drop if diarrhea==-99

save Data_Final, replace

log close
